# Supplementary material for: Construction and validation of a 6-gene nomogram discriminating lung metastasis risk of breast cancer patients
Source: PLoS One. 2020 Dec 30;15(12):e0244693. doi: 10.1371/journal.pone.0244693 (PMC7773205; doi:10.1371/journal.pone.0244693)
Supplement: S1 Table — (XLSX) [file pone.0244693.s001.xlsx]

## Sheet: Sheet1
Gene Symbol	Log Rank P-value
FAM134A	2.06e-05
TSPAN31	3.44e-05
PPP1R7	3.86e-05
HIF1AN	5.9e-05
SAP30	6.08e-05
KIAA0020	6.21e-05
COX15	7.38e-05
PLSCR1	9.33e-05
RAP2B	9.46e-05
PLAUR	0.000157736
C10orf76	0.000164128
MRAS	0.000172265
CLC	0.000199847
SCRG1	0.000203362
CA9	0.000217929
TSSC4	0.000237716
FABP4	0.000250517
PLIN2	0.000272986
CHIC2	0.000306685
C2orf42	0.000329014
ARHGAP32	0.000336079
RFC3	0.000337223
WBP1L	0.00034324
MKL2	0.000354178
ATP2B1	0.000377006
CXCL8	0.000378636
IFT46	0.000394475
TYMS	0.000421805
BCAM	0.000422341
NDNF	0.000430476
SLC9A3R1	0.000466226
TREM1	0.000487285
NDUFA10	0.000498617
UBE2S	0.000502998
TM7SF2	0.000535724
DBP	0.000537831
PLIN1	0.000571053
NDUFA2	0.000572231
GOLGB1	0.00057769
DNAJB2	0.000593652
NMB	0.000608745
DRG1	0.000643243
TPCN1	0.000658822
TUBB6	0.000662075
KIAA1324	0.00070711
MDM1	0.000709744
SDC4	0.000733353
MARCO	0.00079462
SNCAIP	0.000808862
SYF2	0.000823071
CASC1	0.000857214
HDAC4	0.000937702
CDKAL1	0.000965657
ADIPOQ	0.000972437
ATXN7L1	0.000975224
GK	0.000980445
REEP5	0.0010301
PDK1	0.00104825
EN1	0.00106361
C12orf10	0.00113861
PCNA	0.00114233
UQCC1	0.00115868
SOSTDC1	0.00117886
CCL2	0.00119102
NDC80	0.00119445
OBFC1	0.00120096
GSC2	0.00123579
PIP4K2C	0.00124748
AMBRA1	0.00124992
NPPC	0.00125209
SUMO4	0.00135405
MMP12	0.00138068
NRIP1	0.00138714
KRT18	0.0013941
ZNF329	0.00142639
NOTCH1	0.00143395
ARPC5	0.00145822
KIAA0232	0.00145835
IL6	0.00149507
CYB5R3	0.00156733
CNPPD1	0.00157801
GALNT6	0.00160153
CTSV	0.00160764
TMEM222	0.00162089
MAPT	0.00162944
DGKD	0.00164589
EMC1	0.00165134
SERBP1	0.00165577
ARFGAP2	0.00166705
CYB5A	0.00168433
R3HDM2	0.00172233
PPARG	0.00184138
NDRG1	0.00189702
KLF5	0.00189833
USP18	0.00196308
WWP1	0.00200095
SMC4	0.00202267
TMBIM4	0.00204695
MMP1	0.0020698
SHOC2	0.00210436
TXLNA	0.00213909
PAGE1	0.00214549
CD151	0.00215893
TRPC7	0.00217888
THOC6	0.00219328
NECAP1	0.0022203
GLDC	0.00226787
MYO1B	0.00228387
NCAPH	0.00230111
H2BFS	0.0023034
RAB5B	0.00232569
GATA3	0.00234475
PPP1R2	0.0023827
ADM	0.00240318
CDCA8	0.00247505
FAM149B1	0.00250829
VGLL1	0.00253915
SFRP1	0.00254258
FAU	0.00255074
EIF3I	0.00257261
TMEM135	0.0025925
VKORC1	0.00259802
TRAPPC12	0.00262721
LINC00472	0.00265202
CLGN	0.00266995
BLCAP	0.00274656
ZC2HC1A	0.00275701
THNSL2	0.00277764
CRY2	0.0027998
CEACAM1	0.00289806
PDE9A	0.00290681
PIGV	0.00292379
PPP3CA	0.00299896
SFXN3	0.00304579
CENPA	0.00305098
CDK14	0.003073
GSTT1	0.00309974
MAST1	0.00313429
SUOX	0.0031393
COL4A5	0.00314008
GPR19	0.00319904
ATIC	0.00323444
DDX28	0.00323917
HIST1H2BE	0.00332342
PCDHB11	0.00340237
POLR2F	0.00343294
TMEM5	0.00345131
ZNF652	0.0035453
TMEM158	0.00358906
VAV3	0.00361837
SNRNP27	0.00363997
LRRFIP1	0.00365593
S100A1	0.00370803
HYMAI	0.00374304
E2F3	0.00378067
ALDH1A2	0.00381806
HECTD3	0.00382125
VPS37B	0.00383836
BBS1	0.00388595
ATP5G2	0.00391534
CREB3L2	0.0039298
NUP50	0.0039752
RGS16	0.00398592
ANP32E	0.00399013
CCL7	0.00403392
CSN2	0.00409318
ALCAM	0.00414415
ZNF214	0.0042418
TSPAN15	0.00428189
MNS1	0.00429204
PTPN14	0.00430085
MAPK1	0.00430128
IGF2BP3	0.00431804
PDE10A	0.00433374
C11orf49	0.00436321
SERPINE1	0.00441999
GALE	0.00442127
BSDC1	0.00443874
COPS7A	0.00444171
EDRF1	0.00449587
SKAP1	0.00462966
SH2D2A	0.00463026
SYT17	0.00466432
MADD	0.00467704
PCBP2	0.00469353
UGT2B17	0.00475547
THEMIS2	0.00477324
N4BP2L2	0.00478967
ZNF706	0.00480169
LETMD1	0.00481443
GTSE1	0.00481744
ATP8B3	0.00483902
TMEM38B	0.00498253
KRT33A	0.00506517
RPL23AP53	0.00506987
LOC100507630	0.00508514
GRB10	0.00523827
ARIH2	0.00526642
TBC1D16	0.0053016
AMBP	0.00531181
NME5	0.00536845
C5orf15	0.00537527
MCCC1	0.00540837
GAS2L1	0.00544947
THADA	0.00546105
SUV420H1	0.00547668
KANK1	0.005605
IMPA2	0.00561118
THYN1	0.00561376
SIGMAR1	0.00561729
TNFRSF10D	0.00568936
BAZ2A	0.00576896
POTEKP	0.00580639
NEK2	0.00596625
KIFC1	0.0060089
MFF	0.00609752
STEAP1B	0.00630769
GMPPA	0.00637518
NFX1	0.00637829
SNORA21	0.00647156
MCM5	0.00651699
DCTD	0.00654599
TTC12	0.00654981
XAB2	0.00655052
CDC25C	0.00658097
AC005838.2	0.00659111
TMEM41B	0.00661609
CTPS1	0.00665614
JOSD1	0.00668545
PFDN1	0.00671341
CAMLG	0.00679802
TXNL4A	0.00680203
DSCC1	0.00681878
WBP11	0.00684214
MBNL2	0.00685045
KCNK15	0.00686503
TIPIN	0.0068732
NABP1	0.0068833
ABT1	0.00688586
SIK2	0.00689469
MKNK1	0.00691298
FAHD2A	0.00700543
SSH3	0.0070159
UBXN2B	0.00702718
CDO1	0.00702802
LMO4	0.00711178
FKBP10	0.0071876
COPS3	0.00733174
FDXR	0.00735081
VPS11	0.0073589
TNRC6B	0.00744651
RHAG	0.00745373
NDUFS3	0.00747381
DPH5	0.00750351
MOCS2	0.00752158
FAM120A	0.00753729
ADIRF	0.00757172
DEPDC1	0.0076092
BCS1L	0.00761114
KIF3B	0.00771171
CENPBD1P1	0.00772054
C11orf63	0.00772422
SLC4A8	0.00773284
PER2	0.00773768
UNC119B	0.00774411
SLC2A5	0.00779442
ELAVL1	0.00779525
MINOS1P1	0.00779687
CKLF	0.0077996
ACTB	0.00782886
FAM172A	0.00789095
CHEK1	0.00791827
AAGAB	0.00793712
TESK1	0.00797455
PPFIBP2	0.0080025
AR	0.00802448
HIVEP1	0.00807101
EEF1D	0.00819501
KRT7	0.00829669
TCP10	0.00838302
MKS1	0.00844605
ESYT1	0.00844956
PRKAG1	0.00846132
LSM2	0.0084712
TEX2	0.00858589
CHMP2A	0.00859168
UST	0.00862332
KIF14	0.00863861
TMEM109	0.00866509
GEMIN4	0.00868334
PITPNA	0.00874971
ORAI3	0.00876582
MAST4	0.00878951
IL1B	0.00884966
NDEL1	0.00891501
HMBS	0.00908209
MCM2	0.0091377
CERS4	0.00916966
IFI44	0.00918507
PCDH7	0.00928113
DCLRE1C	0.00928997
ATP6V1D	0.00930563
ASB8	0.0093083
DKK2	0.00944676
ANAPC15	0.00946722
MDFI	0.00949125
VCPIP1	0.00949433
NUP210	0.00958264
MALT1	0.00960347
ST6GALNAC5	0.00967363
FAM64A	0.00974371
CAMK2N1	0.00976146
SMA4	0.00977664
RPL22	0.00980149
SRGN	0.00980414
CALML4	0.00987075
GADD45A	0.00988348
PFDN5	0.00990377
SCN11A	0.00996024
